# Supplementary material for: Impact of spatial organization on a novel auxotrophic interaction among soil microbes
Source: ISME J. 2018 Mar 23;12(6):1443–56. doi: 10.1038/s41396-018-0095-z (PMC5955953; doi:10.1038/s41396-018-0095-z)
Supplement: Supplementary file 1 — Supplementary File 5(XLSX 22 kb) [file 41396_2018_95_MOESM1_ESM.xlsx]

## Sheet: Sheet 1
Categories	Species	K14154;(THI6)[112]	K00877;(THI20)[105]	K18278;(THI5)[78]	K03146;(THI4)[108]	K00949;(thiN, THI80)[108]
Ascomycota-KEGG	Saccharomyces cerevisiae	YPL214C	YOL055C;YPL258C	YNL332W;YJR156C;YDL244W;YFL058W	YGR144W	YOR143C
	Ashbya gossypii	AGOS_AFL110C	no	AGOS_AER451W	AGOS_AAL137W	AGOS_AFR387C
	Eremothecium cymbalariae	Ecym_2185	no	Ecym_3622	Ecym_6012	Ecym_4555
	Kluyveromyces lactis	KLLA0B02134g	KLLA0B13926g	KLLA0C19085g	KLLA0A00198g	KLLA0B03784g;KLLA0E03257g
	Lachancea thermotolerans	KLTH0H03784g	KLTH0F06732g	KLTH0B02574g	KLTH0B03916g	KLTH0G02508g
	Vanderwaltozyma polyspora	Kpol_1002p43	Kpol_1045p51	no	Kpol_1050p31	Kpol_543p11
	Zygosaccharomyces rouxii	ZYRO0E07216g	ZYRO0A05280g	ZYRO0A11000g	ZYRO0G11726g	ZYRO0D11374g
	Naumovozyma castellii	NCAS_0A01010	NCAS_0C03670	no	NCAS_0D01750	NCAS_0H02310
	Naumovozyma dairenensis	NDAI_0F01540	NDAI_0G03010	no	NDAI_0C02860	NDAI_0C01350
	Tetrapisispora phaffii	TPHA_0J02470	TPHA_0P00590	no	TPHA_0A04790	TPHA_0J02800
	Tetrapisispora blattae	TBLA_0A06110	TBLA_0G00850;TBLA_0B04160;TBLA_0B04170	no	TBLA_0H00760;TBLA_0B09390	TBLA_0D01920
	Torulaspora delbrueckii	TDEL_0E05400	TDEL_0D04490	TDEL_0E03920	TDEL_0H00200	TDEL_0A03430
	Kazachstania africana	KAFR_0K00230	KAFR_0C00950	no	no	KAFR_0E02510
	Komagataella phaffii	PAS_chr3_0843	PAS_chr3_0842	PAS_chr4_0065	PAS_chr3_0648	PAS_chr3_0052
	Debaryomyces hansenii	DEHA2G01166g	DEHA2E20878g	DEHA2A02420g	DEHA2F16654g	DEHA2G07788g
	Scheffersomyces stipitis	PICST_77822	PICST_70077	PICST_30906	PICST_50942	PICST_59866;PICST_46967
	Meyerozyma guilliermondii	PGUG_04644	PGUG_05036	PGUG_02619	PGUG_04211	PGUG_02670
	Spathaspora passalidarum	SPAPADRAFT_1409	SPAPADRAFT_6082	no	SPAPADRAFT_5139	SPAPADRAFT_6130
	Lodderomyces elongisporus	LELG_02003	LELG_01321	no	LELG_02871	LELG_03867
	Candida albicans	CAALFM_C302860W	CAALFM_C203370W	CAALFM_CR09290W	CAALFM_C305130C	CAALFM_C503840W
	Candida tropicalis	CTRG_02560	CTRG_01185	CTRG_05917	CTRG_02525	CTRG_03190
	Candida orthopsilosis	CORT_0B04690	CORT_0A11240	CORT_0G01430	CORT_0C04770	CORT_0E05180
	Candida dubliniensis	CD36_82850	CD36_18120	CD36_34630	CD36_85100	CD36_53570
	Yarrowia lipolytica	YALI0C15554g	YALI0E04224g	no	YALI0A09768g	YALI0E21351g
	Clavispora lusitaniae ATCC 42720	CLUG_03522	CLUG_02764	no	CLUG_04547	CLUG_03618
	Neurospora crassa	NCU11173	NCU07849	NCU09345	NCU06110	NCU04944
	Sordaria macrospora	SMAC_02265	SMAC_02123	SMAC_07852	SMAC_06409	SMAC_05633
	Podospora anserina	PODANSg4855	PODANSg5541	no	PODANSg1687	PODANSg270
	Thielavia terrestris	THITE_2119543	THITE_2120167	THITE_2117524	THITE_2117402	THITE_65995
	Chaetomium thermophilum	CTHT_0024040	no	no	CTHT_0017160	no
	Magnaporthe oryzae	MGG_06448	MGG_16900	no	MGG_03098	MGG_09347
	Phaeoacremonium minimum	UCRPA7_1662	UCRPA7_3860	UCRPA7_4536	UCRPA7_2510	UCRPA7_4064
	Fusarium graminearum	FGSG_07264	FGSG_04128	FGSG_01672	FGSG_02469	FGSG_02454
	Fusarium verticillioides	FVEG_05316	FVEG_10314	FVEG_09760	FVEG_09077	FVEG_09060
	Fusarium oxysporum	FOXG_02153	FOXG_11509	FOXG_11035	FOXG_10428	FOXG_10411
	Nectria haematococca	NECHADRAFT_6861	NECHADRAFT_9448	NECHADRAFT_6510	NECHADRAFT_6189	NECHADRAFT_6190
	Trichoderma reesei	TRIREDRAFT_7599	TRIREDRAFT_5906	TRIREDRAFT_1216	TRIREDRAFT_6860	TRIREDRAFT_5861
	Metarhizium acridum	MAC_00604	no	MAC_01565	MAC_01186	MAC_07368
	Metarhizium robertsii	MAA_05935	MAA_02490	MAA_02402	MAA_05549	MAA_05519
	Cordyceps militaris	CCM_01506	CCM_09434	CCM_05035	CCM_01639	CCM_02875
	Purpureocillium lilacinum	no	VFPFJ_02365	VFPFJ_02501	VFPFJ_09336	VFPFJ_09294
	Verticillium alfalfae	no	VDBG_06636	VDBG_09061	VDBG_03908	VDBG_08599
	Verticillium dahliae	VDAG_06345	VDAG_05690	VDAG_07211	VDAG_01137	VDAG_08269
	Colletotrichum fioriniae	CFIO01_10597	CFIO01_08677	CFIO01_07592	CFIO01_04759	CFIO01_06008
	Eutypa lata	UCREL1_11567	UCREL1_179	UCREL1_1445	UCREL1_6105	UCREL1_2791
	Sclerotinia sclerotiorum	SS1G_13563	SS1G_00072	SS1G_10697	SS1G_09727	SS1G_03631
	Botrytis cinerea	BC1G_10430	no	BC1G_04245	BC1G_11634	BC1G_03577
	Marssonina brunnea	MBM_00376	MBM_07084	no	MBM_01288	MBM_03290
	Glarea lozoyensis	GLAREA_11575	GLAREA_06915	GLAREA_01701	GLAREA_02091	GLAREA_08241
	Aspergillus nidulans	AN3878.2	no	AN8009.2	AN3928.2	AN9488.2
	Aspergillus fumigatus	AFUA_2G08970	AFUA_2G10740	AFUA_5G02470	AFUA_6G08360	AFUA_7G05410
	Aspergillus oryzae	AOR_1_1340054	AOR_1_948054	AOR_1_622134	AOR_1_156154	AOR_1_3020174
	Aspergillus niger	ANI_1_588104	ANI_1_2342024	ANI_1_1450024	ANI_1_228094	no
	Aspergillus flavus	AFLA_046020	AFLA_043830	AFLA_004650	AFLA_037160	no
	Aspergillus clavatus	ACLA_080810	ACLA_069750	ACLA_002690	ACLA_082310	ACLA_007100
	Aspergillus fischeri	NFIA_084530	NFIA_086080	NFIA_039610	NFIA_054010	NFIA_026620
	Penicillium rubens	Pc13g03600	Pc22g21020	Pc21g15700	Pc22g07960	Pc12g06110
	Penicillium digitatum	PDIP_84220	PDIP_63900	PDIP_48680	PDIP_32520	PDIP_54580
	Coccidioides immitis	CIMG_00798	CIMG_07892	CIMG_09722	CIMG_01115	CIMG_05245
	Coccidioides posadasii	CPC735_055050	CPC735_041310	CPC735_023240	CPC735_052570	CPC735_065040
	Paracoccidioides lutzii Pb01	PAAG_02219	PAAG_06485	PAAG_06107	PAAG_01125;PAAG_03817	PAAG_00181
	Paracoccidioides brasiliensis Pb18	PADG_05357	no	PADG_08010	PADG_03708	PADG_12236
	Uncinocarpus reesii	UREG_00763	no	UREG_04656	UREG_01058	UREG_06383
	Trichophyton benhamiae	ARB_04892	ARB_05224	ARB_06596	ARB_07940	ARB_04755
	Trichophyton verrucosum	TRV_07077	TRV_02263	TRV_04807	TRV_04098	TRV_03452
	Histoplasma capsulatum	HCAG_07304	HCAG_08708	HCAG_03261	HCAG_05915	HCAG_03837
	Parastagonospora nodorum	SNOG_13715	no	SNOG_11769	SNOG_05965	SNOG_05935
	Pyrenophora teres	PTT_18545	PTT_11285	PTT_08439	PTT_08482	PTT_07110
	Bipolaris zeicola	COCCADRAFT_6682	no	COCCADRAFT_3803	COCCADRAFT_2702	COCCADRAFT_1075
	Bipolaris sorokiniana	COCSADRAFT_3272	no	COCSADRAFT_2452	COCSADRAFT_3826	COCSADRAFT_1211
	Bipolaris oryzae	COCMIDRAFT_2997	no	COCMIDRAFT_1091	COCMIDRAFT_3003	COCMIDRAFT_1042
	Zymoseptoria tritici	MYCGRDRAFT_6986	MYCGRDRAFT_6787	MYCGRDRAFT_1022	MYCGRDRAFT_4426	MYCGRDRAFT_1740
	Pseudocercospora fijiensis	MYCFIDRAFT_1523	MYCFIDRAFT_4382	MYCFIDRAFT_2033	MYCFIDRAFT_2118	MYCFIDRAFT_2305
	Baudoinia panamericana	BAUCODRAFT_3160	BAUCODRAFT_5688	BAUCODRAFT_7653	BAUCODRAFT_6266	BAUCODRAFT_1223
	Neofusicoccum parvum	UCRNP2_1656	UCRNP2_4157	UCRNP2_8417	UCRNP2_7340	UCRNP2_9478
	Tuber melanosporum	GSTUM_000017100	GSTUM_000017090	no	no	GSTUM_000017320
	Schizosaccharomyces pombe	SPAC23H4.10c	SPBP8B7.18c;SPBP8B7.17c;SPCC18B5.05c	SPCC1223.02	SPBC26H8.01	no
Basidiomycota-KEGG	Cryptococcus neoformans var. neoformans B-3501A	CNBH3540	CNBG4610	no	no	CNBH1110
	Cryptococcus gattii	CGB_H4330W	CGB_G6540C	no	no	CGB_H1700C
	Tremella mesenterica	no	no	no	no	TREMEDRAFT_2504
	Wallemia mellicola	WALSEDRAFT_3524	WALSEDRAFT_5975	WALSEDRAFT_5273	WALSEDRAFT_3218	WALSEDRAFT_6013
	Wallemia ichthyophaga	J056_004019	J056_000079	J056_002573	J056_001533	no
	Ustilago maydis	UMAG_02614	UMAG_03618	UMAG_00816	UMAG_11400	no
	Anthracocystis flocculosa	PFL1_01880	PFL1_02445	PFL1_06084	PFL1_06351	no
	Malassezia globosa	MGL_0253	MGL_1338	no	MGL_1314	MGL_2385
	Melampsora larici-populina	MELLADRAFT_6371	MELLADRAFT_2493	MELLADRAFT_6701	MELLADRAFT_5383	MELLADRAFT_9210
Agaricomycetes-KEGG	Postia placenta	POSPLDRAFT_8852	no	no	no	POSPLDRAFT_3618
	Trametes versicolor	TRAVEDRAFT_2652	TRAVEDRAFT_1467	no	TRAVEDRAFT_7151	TRAVEDRAFT_1689
	Dichomitus squalens	DICSQDRAFT_7904	DICSQDRAFT_7174	no	DICSQDRAFT_1348	DICSQDRAFT_5203
	Phanerochaete carnosa	PHACADRAFT_1232	PHACADRAFT_2095	no	PHACADRAFT_1772	PHACADRAFT_1399
	Stereum hirsutum	STEHIDRAFT_1711	STEHIDRAFT_1713	no	STEHIDRAFT_1116	STEHIDRAFT_4981
	Heterobasidion irregulare	HETIRDRAFT_4525	HETIRDRAFT_4701	no	HETIRDRAFT_4400	HETIRDRAFT_1634
	Punctularia strigosozonata	PUNSTDRAFT_1420	PUNSTDRAFT_1444	no	PUNSTDRAFT_4241	PUNSTDRAFT_7760
	Fomitiporia mediterranea	FOMMEDRAFT_1341	FOMMEDRAFT_1047	no	FOMMEDRAFT_2369	FOMMEDRAFT_1021
	Gloeophyllum trabeum	GLOTRDRAFT_1153	GLOTRDRAFT_8211	GLOTRDRAFT_1071	GLOTRDRAFT_7721	GLOTRDRAFT_8123
	Moniliophthora perniciosa	no	no	no	no	MPER_15598
	Moniliophthora roreri	Moror_17729	Moror_11019	no	Moror_11852	Moror_13116
	Coprinopsis cinerea	CC1G_03317	CC1G_01447	no	CC1G_04976	CC1G_06388
	Schizophyllum commune	SCHCODRAFT_6898	SCHCODRAFT_7839	no	SCHCODRAFT_8482	SCHCODRAFT_6161
	Agaricus bisporus var. bisporus H97	AGABI2DRAFT2296	AGABI2DRAFT1836	no	AGABI2DRAFT7278	AGABI2DRAFT2015
	Coniophora puteana	CONPUDRAFT_1361	CONPUDRAFT_1185	no	CONPUDRAFT_1042	no
	Serpula lacrymans	SERLADRAFT_3481	SERLADRAFT_4519	no	SERLADRAFT_4701	SERLADRAFT_3560
Agaricomycetes-BLAST	Serendipita indica	no	no	no	15% 2e-06 48% CCA73069.1	84%1e-2632%CCA69955.1
	Serendipita vermifera	no	no	no	12% 1e-05 KIM29805.1	KIM25589.1
	Heterobasidion annosum 03012	29% 6e-28 4 AOSL01000330.1	35% 6e-25 6 AOSL01000390.1	no	no	32% 7e-10 4 AOSL01000004.1
	Daedalea quercina L-15889	37% 2e-28 6 KV429048.1	34% 5e-20 4 KV429034.1	no	80% 5e-79 6 KV429035.1	45% 8e-16 3 KV429038.1
	Grifola frondosa	36% 4e-27 4 LUGG01000022.1	42% 5e-11 4 LUGG01000004.1	no	76% 5e-79 7 LUGG01000011.1	48% 3e-14 4 LUGG01000009.1
	Rhizoctonia solani AG-1 IA	44% 5e-19 4 MRJL02000155.1	47% 8e-23 6 MRJL02000100.1	91% 2e-85 5 MRJL02000032.1	60% 2e-50 6 MRJL02000155.1	no
	Laetiporus sulphureus	42% 3e-22 2 KV427608.1	43% 2e-20 4 KV427607.1	no	77% 7e-82 7 KV427612.1	31% 3e-09 4 KV427618.1
	Gelatoporia subvermispora B	40% 1e-26 4 KB445796.1	29% 8e-15 5 KB445803.1	no	79% 6e-86 6 KB445793.1	46% 9e-11 3 KB445804.1
	Polyporus brumalis	48% 3e-32 6 MARA01000010.1	37% 1e-17 5 MARA01000012.1	no	82% 4e-88 6 MARA01000001.1	40% 5e-13 2 MARA01000001.1
	Fomitopsis palustris	37% 6e-25 5 MJIM01000021.1	35% 7e-22 4 MJIM01000005.1	no	75% 5e-78 6 MJIM01000006.1	38% 2e-10 3 MJIM01000018.1
	Schizopora paradoxa	29% 2e-25 3 KQ085895.1	44% 2e-19 6 KQ085885.1	no	80% 4e-85 5 KQ085992.1	24% 9e-07 3 KQ085959.1
	Irpex lacteus	45% 2e-26 5 MQVO02000005.1	55% 3e-20 3 MQVO02000002.1	no	87% 2e-84 6 MQVO02000001.1	no
	Exidia glandulosa HHB12029	no	no	no	72% 6e-70 8 KV426150.1	37% 3e-13 4 KV426213.1
	Limonomyces culmigenus	31% 3e-26 5 LCTX01000034.1	36% 1e-23 6 LCTX01008542.1	no	80% 6e-71 7 LCTX01000944.1	37% 2e-11 5 LCTX01000366.1
	Leucoagaricus gongylophorus Ac12	41% 8e-36 7 ANIS01001210.1	32% 2e-20 5 ANIS01003499.1	no	no	45% 9e-14 4 ANIS01009346.1
	Plicaturopsis crispa FD-325 SS-3	35% 1e-21 4 KN832556.1	18% 2e-14 2 KN832587.1	no	85% 1e-58 5 KN832558.1	no
	Pleurotus salmoneostramineus	37% 3e-27 6 BEWF01000131.1	35% 2e-23 5 BEWF01000671.1	no	no	32% 9e-09 4 BEWF01000083.1
	Omphalotus olearius	1e-29 5 AHIW01000015.1	33% 2e-23 5 AHIW01000369.1	no	84% 7e-82 6 JH814821.1	28% 3e-08 4 AHIW01000593.1
	Phlebopus portentosus	54% 3e-35 7 KN880369.1	44% 2e-10 6 KN880381.1	no	86% 1e-56 4 KN880364.1	45% 2e-08 4 KN880383.1
	Lignosus rhinocerotis	44% 3e-35 6 KN049986.1	no	no	84% 5e-85 5 KN050003.1	40% 2e-15 4 KN050056.1
	Sparassis latifolia	42% 2e-22 4 LWKX01000001.1	37% 9e-17 5 LWKX01000024.1	no	78% 6e-82 7 LWKX01000054.1	40% 7e-10 3 LWKX01000042.1
	Flammulina velutipes	40% 1e-30 5 BDAN01001302.1	29% 6e-19 4 BDAN01001772.1	no	79% 3e-85 6 BDAN01003851.1	41% 3e-08 4 BDAN01002856.1
	Hebeloma cylindrosporum h7	40% 5e-22 5 KN831772.1	33% 4e-13 4 KN831768.1	no	75% 5e-78 7 KN831776.1	41% 8e-09 3 KN831784.1
	Paxillus involutus ATCC 200175	44% 3e-32 5 KN819327.1	38% 7e-17 6 KN819362.1	no	82% 3e-83 6 KN819330.1	30% 1e-10 4 KN820324.1
	Volvariella volvacea V23	45% 8e-26 4 KB722737.1	40% 4e-22 6 KB722758.1	no	79% 8e-82 7 KB722736.1	25% 5e-07 2 KB722743.1
	Trametes hirsuta	69% 7e-29 5 CP019378.1	40% 2e-17 3 CP019376.1	no	84% 5e-69 4 CP019377.1	40% 7e-13 2 CP019380.1
	Fistulina hepatica ATCC64428	35% 4e-22 5 KN882110.1	32% 1e-17 5 KN882020.1	no	71% 4e-77 6 KN882097.1	30% 3e-08 3 KN881671.1
	Sphaerobolus stellatus SS14	no	41% 6e-20 3 KN837227.1	no	79% 6e-83 6 KN837502.1	no
	Laccaria amethystina LaAM-08-1	32% 1e-23 4 KN838537.1	28% 6e-21 4 KN838766.1	no	no	37% 8e-11 2 KN838536.1
	Phlebiopsis gigantea 11061_1 CR5-6	39% 3e-37 5 KN840514.1	39% 2e-19 6 KN840496.1	no	81% 1e-85 6 KN840523.1	37% 8e-13 5 KN840555.1
	Fomitopsis pinicola FP-58527	33% 2e-25 5 KE504153.1	35% 2e-19 6 KE504166.1	no	81% 8e-81 7 KE504124.1	36% 0.024 3 KE504123.1
	Amanita bisporigera	no	22% 5e-13 4 MIPV01008695.1	no	53% 5e-46 6 MIPV01006385.1	31% 3e-10 4 MIPV01003511.1
	Hypholoma sublateritium FD-334 SS-4	38% 5e-26 6 KN817523.1	39% 3e-26 5 KN817581.1	no	81% 3e-80 7 KN817560.1	45% 3e-13 4 KN817546.1
	Amanita jacksonii TRTC168611	no	40% 4e-18 4 KI547035.1	no	86% 3e-81 5 KI546600.1	no
	Phellinus noxius OVT-YTM/97	29% 7e-18 4 AYOR01000087.1	39% 4e-18 5 AYOR01000052.1	no	79% 4e-78 6 AYOR01000401.1	42% 1e-10 4 AYOR01000046.1
	Auricularia auricula-judae	25% 1e-20 3 NCVV01000002.1	46% 6e-24 7 NCVV01000025.1	no	77% 1e-66 8 NCVV01000006.1	45% 5e-11 4 NCVV01000032.1
	Ganoderma lucidum BCRC 37177	47% 5e-32 6 BACH01001325.1	40% 8e-22 6 BACH01000129.1	no	82% 3e-86 4 BACH01001218.1	40% 3e-16 4 BACH01002525.1
	Neolentinus lepideus HHB14362 ss-1	46% 1e-29 6 KV425630.1	38% 1e-20 6 KV425660.1	97% 3e-98 7 KV425552.1	86% 2e-84 5 KV425585.1	38% 5e-11 3 KV425571.1
	Pisolithus tinctorius Marx 270	42% 3e-29 5 KN831953.1	41% 6e-20 6 KN831966.1	no	80% 9e-86 6 KN831980.1	43% 3e-15 4 KN831974.1
	Taiwanofungus camphoratus	36% 3e-23 4 JNBV01000009.1	45% 3e-18 4 JNBV01000002.1	no	79% 1e-83 7 JNBV01000005.1	41% 5e-09 3 JNBV01000004.1
	Phlebia centrifuga	40% 5e-32 6 MLYV01000832.1	39% 8e-26 6 MLYV01001249.1	no	77% 6e-83 6 MLYV01001281.1	39% 4e-12 5 MLYV01001030.1
	Scleroderma citrinum Foug A	47% 3e-31 6 KN822050.1	26% 2e-11 4 KN822055.1	no	78% 6e-83 6 KN822035.1	43% 7e-09 5 KN822009.1
	Botryobasidium botryosum FD-172 SS1	61% 3e-29 5 KL198016.1	40% 3e-21 6 KL198021.1	no	no	29% 1e-07 4 KL198030.1
	Sanghuangporus baumii	30% 8e-22 3 LNZH02000198.1	54% 3e-30 7 LNZH02000106.1	no	81% 6e-85 6 LNZH02000208.1	38% 2e-07 3 LNZH02000171.1
	Jaapia argillacea MUCL 33604	57% 3e-26 6 KL197719.1	34% 8e-21 4 KL197715.1	no	75% 1e-78 5 KL197711.1	37% 7e-10 3 KL197724.1
	Hypsizygus marmoreus	43% 4e-20 4 NIBX01000021.1	41% 2e-20 6 NIBX01000059.1	no	78% 2e-73 5 NIBX01000158.1	no
	Galerina marginata CBS 339.88	31% 1e-21 5 KL142381.1	56% 2e-15 5 KL142370.1	no	79% 9e-55 4 KL142369.1	32% 6e-05 3 KL142379.1
	Hydnomerulius pinastri MD-312	63% 8e-32 5 KN839838.1	38% 6e-15 6 KN839851.1	no	78% 6e-85 6 KN839854.1	no
	Gymnopus luxurians FD-317 M1	29% 1e-18 2 KN834754.1	23% 3e-15 4 KN834851.1	no	79% 8e-81 7 KN834849.1	36% 2e-04 2 KN834753.1
	Athelia rolfsii	41% 3e-30 5 JZWR02002089.1	41% 1e-23 8 JZWR02002285.1	no	68% 7e-57 7 JZWR02002434.1	48% 2e-14 4 JZWR02001588.1
	Phanerochaete chrysosporium	24% 2e-19 2 MJGA01000005.1	36% 5e-14 4 MJGA01000009.1	no	76% 7e-23 4 MJGA01000006.1	53% 1e-12 3 MJGA01000002.1
	Wolfiporia cocos MD-104	37% 5e-26 5 KB468146.1	39% 2e-17 4 KB467942.1	no	81% 1e-82 7 KB468053.1	40% 8e-11 3 KB468124.1
	Trametes polyzona	51% 3e-34 6 MKKQ01000611.1	38% 2e-26 6 MKKQ01002362.1	no	84% 6e-89 5 MKKQ01005151.1	36% 1e-12 4 MKKQ01004351.1
	Pleurotus ostreatus PC15	47% 5e-24 3 KL198004.1	36% 7e-19 4 KL198007.1	no	82% 1e-85 6 KL198010.1	39% 7e-09 3 KL198011.1
	Amanita brunnescens Koide BX004	42% 3e-30 7 JNHV01016250.1	34% 3e-17 5 JNHV01016870.1	no	79% 2e-80 7 JNHV01011828.1	29% 3e-09 4 JNHV01016842.1
	Lyophyllum decastes	39% 4e-25 5 BCJR01000012.1	33% 6e-17 4 BCJR01000001.1	no	82% 2e-77 7 BCJR01000018.1	32% 6e-07 4 BCJR01000009.1
	Coprinopsis strossmayeri	43% 2e-27 7 FTPT01000096.1	35% 1e-16 5 FTPT01000018.1	no	75% 4e-79 7 FTPT01000071.1	41% 6e-11 3 FTPT01000056.1
	Lentinus polychrous	36% 1e-35 5 JSYW01000324.1	41% 1e-26 6 JSYW01000111.1	no	81% 6e-70 6 JSYW01002102.1	40% 2e-14 5 JSYW01003295.1
	Lentinula edodes	31% 9e-21 2 LSDU01000025.1	30% 1e-14 5 LSDU01000031.1	no	78% 1e-80 7 LSDU01000029.1	no
	Leucoagaricus sp. SymC.cos	40% 5e-21 4 KQ962027.1	25% 2e-09 3 KQ961944.1	no	77% 4e-81 6 KQ962167.1	50% 1e-13 5 KQ961965.1
